# Supplementary material for: Hepatitis E Vaccination Preferences and Willingness-to-Pay Among Residents: A Discrete Choice Experiment Analysis
Source: Vaccines (Basel). 2025 Aug 27;13(9):906. doi: 10.3390/vaccines13090906 (PMC12474183; doi:10.3390/vaccines13090906)
Supplement: Supplementary file 1 [file vaccines-13-00906-s001.zip]

Archive with 1 entries (1 files):
- vaccines-3742597-supplementary.pdf
